# Supplementary material for: Development of a Multiplex PCR Assay for Simultaneous Identification of Six Commercially Important Bivalves
Source: Foods. 2025 Nov 13;14(22):3881. doi: 10.3390/foods14223881 (PMC12650985; doi:10.3390/foods14223881)
Supplement: Supplementary file 1 [file foods-14-03881-s001.zip]

Archive with 1 entries (1 files):
- foods-3969151-supplementary.pdf
